# Supplementary material for: Linking the Dynamic Changes in the In Vitro Antioxidant Activity of Carob Kibbles upon Roasting to the Chemical and Structural Changes Revealed by FTIR Spectroscopy
Source: Antioxidants (Basel). 2021 Dec 20;10(12):2025. doi: 10.3390/antiox10122025 (PMC8698282; doi:10.3390/antiox10122025)
Supplement: Supplementary file 1 [file antioxidants-10-02025-s001.zip]

Archive with 1 entries (1 files):
- antioxidants-1482263-supplementary.pdf
